# Supplementary material for: Nucleophilic Substitution at Heteroatoms—Identity Substitution Reactions at Phosphorus and Sulfur Centers: Do They Proceed in a Concerted (SN2) or Stepwise (A–E) Way?
Source: Molecules. 2022 Jan 18;27(3):599. doi: 10.3390/molecules27030599 (PMC8839028; doi:10.3390/molecules27030599)
Supplement: Supplementary file 1 [file molecules-27-00599-s001.zip]

Archive with 1 entries (1 files):
- molecules-1516785-supplementary.pdf
